# Supplementary material for: Discrimination of Copper Molten Marks through a Fire Reproduction Experiment Using Microstructure Features
Source: Materials (Basel). 2022 Nov 18;15(22):8206. doi: 10.3390/ma15228206 (PMC9699099; doi:10.3390/ma15228206)
Supplement: Supplementary file 1 [file materials-15-08206-s001.zip]

Archive with 1 entries (1 files):
- materials-2006587-supplementary.pdf
